# Supplementary material for: Antimicrobial Use in Canadian Cow–Calf Herds
Source: Vet Sci. 2023 May 20;10(5):366. doi: 10.3390/vetsci10050366 (PMC10223781; doi:10.3390/vetsci10050366)
Supplement: Supplementary file 1 [file vetsci-10-00366-s001.zip]

Archive with 1 entries (1 files):
- vetsci-2356764-supplementary.pdf
